# Supplementary material for: Peptide Nanofiber System for Sustained Delivery of Anti-VEGF Proteins to the Eye Vitreous
Source: Pharmaceutics. 2023 Apr 18;15(4):1264. doi: 10.3390/pharmaceutics15041264 (PMC10141348; doi:10.3390/pharmaceutics15041264)
Supplement: Supplementary file 1 [file pharmaceutics-15-01264-s001.zip]

Archive with 1 entries (1 files):
- pharmaceutics-2279307-supplementary.pdf
